# Supplementary material for: A systematic review and narrative synthesis of health literacy interventions among Spanish speaking populations in the United States
Source: BMC Public Health. 2024 Jun 27;24:1713. doi: 10.1186/s12889-024-19166-6 (PMC11210103; doi:10.1186/s12889-024-19166-6)
Supplement: Supplementary file 1 — Supplementary Material 1. [file 12889_2024_19166_MOESM1_ESM.xlsx]

## Sheet: Non-Randomized studies
	Domain 1: Bias due to confounding
Study	1.1 Is there potential for confounding of the effect of intervention in this study?					1.2 If Y/PY to 1.1: Was the analysis based on splitting participants’ follow up time according to intervention received?						1.3 If Y/PY to 1.2: Were intervention discontinuations or switches likely to be related to factors that are prognostic for the outcome?						1.4. Did the authors use an appropriate analysis method that controlled for all the important confounding domains?						1.5. If Y/PY to 1.4: Were confounding domains that were controlled for measured validly and reliably by the variables available in this study?						1.6. Did the authors control for any post-intervention variables that could have been affected by the intervention?						1.7. Did the authors use an appropriate analysis method that adjusted for all the important confounding domains and for time-varying confounding?						1.8. If Y/PY to 1.7: Were confounding domains that were adjusted for measured validly and reliably by the variables available in this study?						Risk-of-bias judgement
	Y	PY	PN	N		NA	Y	PY	PN	N	NI	NA	Y	PY	PN	N	NI	NA	Y	PY	PN	N	NI	NA	Y	PY	PN	N	NI	NA	Y	PY	PN	N	NI	NA	Y	PY	PN	N	NI	NA	Y	PY	PN	N	NI	Low	Moderate
"Ancestral recipes": a mixed-methods analysis of MyPlate-based recipe dissemination for Latinos in rural communities.		TRUE								TRUE						TRUE			TRUE						TRUE									TRUE			TRUE						TRUE						TRUE
A Health Literacy-Focused Intervention for Latinos with Hypertension.		TRUE								TRUE											TRUE													TRUE					TRUE
A multisite community-based health literacy intervention for Spanish speakers		TRUE								TRUE													TRUE											TRUE							TRUE						TRUE
A Preliminary Study of a Spanish Graphic Novella Targeting Hearing Loss Prevention		TRUE								TRUE									TRUE						TRUE									TRUE			TRUE						TRUE						TRUE
Academic-Community Partnership to Develop a Patient-Centered Breast Cancer Risk Reduction Program for Latina Primary Care Patients		TRUE								TRUE									TRUE						TRUE									TRUE			TRUE						TRUE						TRUE
A web-based educational video to improve asthma knowledge for limited English proficiency Latino caregivers		TRUE								TRUE										TRUE					TRUE									TRUE			TRUE						TRUE						TRUE
Adult Education and the Health Literacy of Hispanic Immigrants in the United States		TRUE								TRUE									TRUE						TRUE									TRUE			TRUE						TRUE						TRUE
An application of a diabetes knowledge scale for low-literate Hispanic/Latinos.		TRUE								TRUE									TRUE						TRUE									TRUE			TRUE						TRUE						TRUE
Breast, Cervical, and Colorectal Cancer Education and Navigation: Results of a Community Health Worker Intervention		TRUE								TRUE									TRUE							TRUE								TRUE			TRUE						TRUE						TRUE
Clinical outcomes of a community clinic-based lifestyle change program for prevention and management of metabolic syndrome: Results of the 'Vida Sana/Healthy Life' program		TRUE								TRUE									TRUE						TRUE									TRUE			TRUE						TRUE						TRUE
Comprando Rico y Sano: Increasing Latino Nutrition Knowledge, Healthful Diets, and Food Access Through a National Community-Based Intervention.		TRUE								TRUE									TRUE						TRUE									TRUE			TRUE						TRUE						TRUE
Culturally adapted depression education and engagement in treatment among Hispanics in primary care: outcomes from a pilot feasibility study		TRUE								TRUE									TRUE						TRUE								TRUE				TRUE						TRUE						TRUE
Culturally-Tailored Education Programs to Address Health Literacy Deficits and Pervasive Health Disparities among Hispanics in Rural Shelbyville, Kentucky.		TRUE								TRUE										TRUE								TRUE						TRUE				TRUE								TRUE
Development and pilot testing of a training for bilingual community education professionals about hereditary breast and ovarian cancer among Latinas: ÃRBOLES Familiares		TRUE								TRUE									TRUE						TRUE									TRUE			TRUE						TRUE						TRUE
Eat Healthy, Be Active Community Workshops implemented with rural Hispanic women.		TRUE								TRUE									TRUE						TRUE									TRUE			TRUE							TRUE					TRUE
ECHO: A Pilot Health Literacy Intervention to Improve Hypertension Self-Care		TRUE								TRUE									TRUE						TRUE									TRUE			TRUE						TRUE						TRUE
Educating underserved latino communities about family health history using lay health advisors		TRUE								TRUE									TRUE						TRUE									TRUE			TRUE						TRUE						TRUE
Evaluating the message of an ongoing communication campaign to reduce the duration of untreated psychosis in a Latinx community in the United States.		TRUE								TRUE									TRUE						TRUE									TRUE			TRUE						TRUE						TRUE
Evaluation of a telenovela designed to improve knowledge and behavioral intentions among Hispanic patients with end-stage renal disease in Southern California		TRUE								TRUE									TRUE						TRUE									TRUE			TRUE						TRUE						TRUE
Feasibility of an online health intervention for Latinas with chronic pain.		TRUE								TRUE									TRUE						TRUE									TRUE			TRUE						TRUE						TRUE
Improving Care of Upper Respiratory Infections Among Latino Early Head Start Parents	TRUE									TRUE												TRUE												TRUE						TRUE
Improving Caregiver Understanding of Liquid Acetaminophen Administration at Primary Care Visits	TRUE									TRUE											TRUE													TRUE					TRUE							TRUE
IMPROVING KNOWLEDGE AND SCREENING FOR COLORECTAL CANCER AMONG HISPANICS: OVERCOMING BARRIERS THROUGH A PROMOTORA-LED HOME-BASED EDUCATIONAL INTERVENTION		TRUE								TRUE									TRUE						TRUE									TRUE			TRUE						TRUE						TRUE
Improving Palliative Care Knowledge among Hospitalized Hispanic Patients: A Pilot Study		TRUE								TRUE									TRUE						TRUE									TRUE			TRUE						TRUE						TRUE
Leaving Paper Behind: Improving Healthcare Navigation by Latino Immigrant Parents Through Video-Based Education		TRUE								TRUE									TRUE						TRUE									TRUE			TRUE						TRUE						TRUE
Outcomes of a structured education intervention for Latinas concerning breast cancer and mammography	TRUE									TRUE										TRUE								TRUE						TRUE					TRUE
Project ESCUCHE: A Spanish-language Radio-based Intervention to Increase Science Literacy.		TRUE								TRUE										TRUE						TRUE								TRUE			TRUE							TRUE					TRUE
Targeted Ovarian Cancer Education for Hispanic Women: A Pilot Program in Arizona.		TRUE								TRUE											TRUE				TRUE									TRUE					TRUE					TRUE
Testing a Spanish-language colorectal cancer screening decision aid in Latinos with limited English proficiency: Results from a pre-post trial and four month follow-up survey		TRUE								TRUE									TRUE						TRUE									TRUE			TRUE							TRUE					TRUE
The Effectiveness of a Community Health Program in Improving Diabetes Knowledge in the Hispanic Population: Salud y Bienestar (Health and Wellness)		TRUE								TRUE									TRUE						TRUE									TRUE			TRUE							TRUE					TRUE
The effects of language concordant care on patient satisfaction and clinical understanding for Hispanic pediatric surgery patients.		TRUE								TRUE									TRUE						TRUE									TRUE			TRUE							TRUE					TRUE
Spanish and English Language Symposia to Enhance Activation in Pediatric Inflammatory Bowel Disease	TRUE									TRUE											TRUE													TRUE					TRUE
Tummy Time for Latinos With Limited English Proficiency: Evaluating the Feasibility of a Cultural and Linguistically Adapted Parent Education Intervention		TRUE								TRUE													TRUE											TRUE							TRUE
Vida Sana: a lifestyle intervention for uninsured, predominantly Spanish-speaking immigrants improves metabolic syndrome indicators	TRUE									TRUE													TRUE											TRUE							TRUE
Vivir Con Un Corazon Saludable: a Community-Based Educational Program Aimed at Increasing Cardiovascular Health Knowledge in High-Risk Hispanic Women	TRUE									TRUE												TRUE												TRUE						TRUE
Strategies for Disseminating Information on Biomedical Research on Autism to Hispanic Parents	TRUE									TRUE											TRUE			TRUE										TRUE							TRUE	TRUE
[truncated: 173 more columns]

## Sheet: Randomized Studies 
	Domain 1: Risk of bias arising from the randomization process																		Domain 2: Risk of bias due to deviations from the intended interventions (effect of assignment to intervention)
Study	1.1 Was the allocation sequence random?					1.2 Was the allocation sequence concealed until participants were enrolled and assigned to interventions?					1.3 Did baseline differences between intervention groups suggest a problem with the randomization process?					Risk-of-bias judgement			2.1. Were participants aware of their assigned intervention during the trial?					2.2. Were carers and people delivering the interventions aware of participants' assigned intervention during the trial?						2.3. If Y/PY/NI to 2.1 or 2.2: Were there deviations from the intended intervention that arose because of the trial context?						2.4 If Y/PY to 2.3: Were these deviations likely to have affected the outcome?						2.5. If Y/PY/NI to 2.4: Were these deviations from intended intervention balanced between groups?						2.6 Was an appropriate analysis used to estimate the effect of assignment to intervention?
	Y	PY	PN	N	NI	Y	PY	PN	N	NI	Y	PY	PN	N	NI	Low	High	Some Concerns	Y	PY	PN	N	NI	NA	Y	PY	PN	N	NI	NA	Y	PY	PN	N	NI	NA	Y	PY	PN	N	NI	NA	Y	PY	PN	N	NI	Y	PY
¡Yo no Estoy Loca! A Behavioral Health Telenovela Style Entertainment Education Video: Increasing Mental Health Literacy Among Latinas	TRUE									TRUE				TRUE				TRUE			TRUE					TRUE								TRUE														TRUE
A Cardiovascular Health Intervention for Spanish Speakers: The Health Literacy and ESL Curriculum		TRUE					TRUE					TRUE						TRUE			TRUE								TRUE					TRUE		TRUE						TRUE							TRUE
A culturally-linguistically salient intervention to increase fecal immunochemical test uptake among Spanish-preferring Latino adults receiving care in community-based clinics		TRUE					TRUE							TRUE		TRUE					TRUE						TRUE			TRUE						TRUE						TRUE						TRUE
A culturally appropriate educational intervention can improve self-care in Hispanic patients with heart failure: A pilot randomized controlled trial					TRUE					TRUE				TRUE				TRUE			TRUE				TRUE								TRUE			TRUE							TRUE						TRUE
A Randomized Controlled Trial of a Cervical Cancer Education Intervention for Latinas delivered through Interactive, Multimedia Kiosks	TRUE					TRUE								TRUE		TRUE					TRUE							TRUE		TRUE						TRUE						TRUE							TRUE
Buenos Hábitos Alimenticios para Una Buena Salud: Evaluation of a Nutrition Education Program to Improve Heart Health and Brain Health in Latina	TRUE						TRUE							TRUE		TRUE			TRUE						TRUE								TRUE			TRUE						TRUE
Comparing the impact on Latinos of a depression brochure and an entertainment-education depression fotonovela. (priyanka start here)	TRUE						TRUE							TRUE		TRUE					TRUE							TRUE		TRUE						TRUE						TRUE						TRUE
Effect of a URI-related educational intervention in early head start on ED visits	TRUE						TRUE							TRUE		TRUE						TRUE				TRUE							TRUE			TRUE						TRUE						TRUE
Efficacy of a lay community health worker (promotoras de salud) program to improve adherence to emollients in Spanish-speaking Latin American pediatric patients in the United States with atopic dermatitis: A randomized, controlled, evaluator-blinded study	TRUE					TRUE								TRUE		TRUE						TRUE						TRUE																				TRUE
Efficacy of an HIV/AIDS and HIV testing video for Spanish-speaking Latinos in healthcare and non-healthcare settings.	TRUE						TRUE							TRUE		TRUE					TRUE				TRUE									TRUE		TRUE						TRUE							TRUE
Empowering Latina breast cancer patients to make informed decisions about clinical trials: a pilot study.	TRUE						TRUE							TRUE		TRUE						TRUE						TRUE						TRUE		TRUE						TRUE						TRUE
Entertainment-Education Narrative Versus Nonnarrative Interventions to Educate and Motivate Latinas to Engage in Mammography Screening		TRUE					TRUE							TRUE		TRUE					TRUE					TRUE							TRUE			TRUE						TRUE							TRUE
Entertainment-education? A fotonovela? A new strategy to improve depression literacy and help-seeking behaviors in at-risk immigrant Latinas.		TRUE											TRUE			TRUE						TRUE			TRUE								TRUE			TRUE						TRUE							TRUE
Esperanza y Vida: A Culturally and Linguistically Customized Breast and Cervical Education Program for Diverse Latinas at Three Different United States Sites		TRUE					TRUE							TRUE		TRUE					TRUE						TRUE			TRUE						TRUE						TRUE							TRUE
Evaluation of a fotonovela to increase depression knowledge and reduce stigma among Hispanic adults.	TRUE					TRUE								TRUE		TRUE					TRUE							TRUE		TRUE						TRUE						TRUE						TRUE
Impact of Targeted Education on Colorectal Cancer Screening Knowledge and Psychosocial Attitudes in a Predominantly Hispanic Population.		TRUE						TRUE				TRUE					TRUE			TRUE						TRUE							TRUE			TRUE						TRUE							TRUE
Improving Diabetes Health Literacy by Animation.	TRUE					TRUE								TRUE		TRUE					TRUE						TRUE							TRUE		TRUE						TRUE						TRUE
Improving Medication Understanding Among Latinos Through Illustrated Medication List	TRUE					TRUE								TRUE		TRUE			TRUE						TRUE								TRUE			TRUE						TRUE							TRUE
Outcomes of a Latino Community-Based Intervention for the Prevention of Diabetes: The Lawrence Latino Diabetes Prevention Project		TRUE					TRUE							TRUE		TRUE					TRUE					TRUE								TRUE					TRUE
Participatory group prenatal education using photonovels: Evaluation of a lay health educator model with low-income Latinas.		TRUE					TRUE							TRUE		TRUE						TRUE						TRUE		TRUE						TRUE						TRUE							TRUE
Promoting knowledge of statins in patients with low health literacy using an audio booklet.	TRUE					TRUE								TRUE		TRUE					TRUE					TRUE							TRUE			TRUE						TRUE							TRUE
Response Across the Health-Literacy Spectrum of Kidney Transplant Recipients to a Sun-Protection Education Program Delivered on Tablet Computers: Randomized Controlled Trial	TRUE					TRUE								TRUE		TRUE			TRUE								TRUE			TRUE						TRUE						TRUE
Taking Care of Yourself and Your Risk for Breast Cancer (CUIDARSE): A Randomized Controlled Trial of a Health Communication Intervention for Latinas	TRUE					TRUE								TRUE		TRUE					TRUE				TRUE									TRUE		TRUE						TRUE							TRUE
The effects of preoperative, video-assisted anesthesia education in Spanish on Spanish-speaking patients' anxiety, knowledge, and satisfaction: a pilot study	TRUE						TRUE						TRUE			TRUE					TRUE					TRUE								TRUE
The Health Literacy and ESL study: a community-based intervention for Spanish-speaking adults					TRUE		TRUE							TRUE				TRUE			TRUE							TRUE							TRUE	TRUE						TRUE							TRUE
Using a Culturally Tailored Narrative to Increase Cervical Cancer Detection Among Spanish-Speaking Mexican-American Women	TRUE					TRUE								TRUE		TRUE						TRUE				TRUE								TRUE		TRUE						TRUE
[truncated: 128 more columns]
